# Supplementary material for: Correction: The Effects of 17-Methoxyl-7-Hydroxy-Benzene-Furanchalcone on the Pressure Overload-Induced Progression of Cardiac Hypertrophy to Cardiac Failure
Source: PLoS One. 2022 Oct 12;17(10):e0276104. doi: 10.1371/journal.pone.0276104 (PMC9555647; doi:10.1371/journal.pone.0276104)
Supplement: S1 File — (ZIP) [file pone.0276104.s001.zip]

Archive with 27 entries (21 files):
- correct pictures and underlying data files/
- correct pictures and underlying data files/individual-level data of Figures 3B, D, F and G/
- correct pictures and underlying data files/individual-level data of Figures 3B, D, F and G/Figure 3  (B) statistic results of myocyte cross-section area-HEx400.xls
- correct pictures and underlying data files/individual-level data of Figures 3B, D, F and G/Figure 3 (D) statistic results of myocardial fibrosis-CVF-Massonx100.xls
- correct pictures and underlying data files/individual-level data of Figures 3B, D, F and G/Figure 3 (F) statistic results of perivascular fibrosi-PVCA HEx400.xls
- correct pictures and underlying data files/individual-level data of Figures 3B, D, F and G/Figure 3 (G) hydroxyproline content in cardiac tissue..xls
- correct pictures and underlying data files/the original  image files for Figures 3A, C and E/
- correct pictures and underlying data files/the original  image files for Figures 3A, C and E/Figure 3 (A) Representive figure of myocyte cross-section/
- correct pictures and underlying data files/the original  image files for Figures 3A, C and E/Figure 3 (A) Representive figure of myocyte cross-section/I Sham group.jpg
- correct pictures and underlying data files/the original  image files for Figures 3A, C and E/Figure 3 (A) Representive figure of myocyte cross-section/II Model group.jpg
- correct pictures and underlying data files/the original  image files for Figures 3A, C and E/Figure 3 (A) Representive figure of myocyte cross-section/III MHBFC 6 mgkg group.jpg
- correct pictures and underlying data files/the original  image files for Figures 3A, C and E/Figure 3 (A) Representive figure of myocyte cross-section/IV MHBFC 12 mgkg group.jpg
- correct pictures and underlying data files/the original  image files for Figures 3A, C and E/Figure 3 (A) Representive figure of myocyte cross-section/V Lisenopril 15 mgkg group.jpg
- correct pictures and underlying data files/the original  image files for Figures 3A, C and E/Figure 3 (A) Representive figure of myocyte cross-section/~$ Microsoft Word ╬─╡╡.docx
- correct pictures and underlying data files/the original  image files for Figures 3A, C and E/Figure 3 (A) Representive figure of myocyte cross-section/~WRL0005.tmp
- correct pictures and underlying data files/the original  image files for Figures 3A, C and E/Figure 3 (C) representative figure of myocardial fibrosis/
- correct pictures and underlying data files/the original  image files for Figures 3A, C and E/Figure 3 (C) representative figure of myocardial fibrosis/I Sham group.jpg
- correct pictures and underlying data files/the original  image files for Figures 3A, C and E/Figure 3 (C) representative figure of myocardial fibrosis/II Model group.jpg
- correct pictures and underlying data files/the original  image files for Figures 3A, C and E/Figure 3 (C) representative figure of myocardial fibrosis/III MHBFC 6 mgkg group.jpg
- correct pictures and underlying data files/the original  image files for Figures 3A, C and E/Figure 3 (C) representative figure of myocardial fibrosis/IV MHBFC 12 mgkg group.jpg
- correct pictures and underlying data files/the original  image files for Figures 3A, C and E/Figure 3 (C) representative figure of myocardial fibrosis/VLisenopril 15 mgkg group.jpg
- correct pictures and underlying data files/the original  image files for Figures 3A, C and E/Figure 3 (E) representive figure of perivascular fibrosis/
- correct pictures and underlying data files/the original  image files for Figures 3A, C and E/Figure 3 (E) representive figure of perivascular fibrosis/I Sham group.jpg
- correct pictures and underlying data files/the original  image files for Figures 3A, C and E/Figure 3 (E) representive figure of perivascular fibrosis/II Model group.jpg
- correct pictures and underlying data files/the original  image files for Figures 3A, C and E/Figure 3 (E) representive figure of perivascular fibrosis/III MHBFC 6 mgkg group.jpg
- correct pictures and underlying data files/the original  image files for Figures 3A, C and E/Figure 3 (E) representive figure of perivascular fibrosis/IV MHBFC 12 mgkg group.jpg
- correct pictures and underlying data files/the original  image files for Figures 3A, C and E/Figure 3 (E) representive figure of perivascular fibrosis/V Lisenopril 15 mgkg group.jpg
