# Supplementary material for: Correction: The Effects of 17-Methoxyl-7-Hydroxy-Benzene-Furanchalcone on the Pressure Overload-Induced Progression of Cardiac Hypertrophy to Cardiac Failure
Source: PLoS One. 2022 Oct 12;17(10):e0276104. doi: 10.1371/journal.pone.0276104 (PMC9555647; doi:10.1371/journal.pone.0276104)
Supplement: S1 File — (ZIP) [file pone.0276104.s001.zip › correct pictures and underlying data files/individual-level data of Figures 3B, D, F and G/Figure 3 (B) statistic results of myocyte cross-section area-HEx400.xls]

## Sheet: 心肌细胞面积
Figure 3 (B) statistic results of myocyte cross-section area
groups		view number
I: Sham group	Cell number	1	2	3	4	5	6	7	8	9	10			groups
	1	853	771	625	816	744	842	610	953	692	687		view number	V	IV	III	II	I
	2	621	869	674	938	653	938	673	614	685	840		1	879.8	1010.6	1169.6	1196	692
	3	638	996	780	771	614	996	759	717	780	738		2	1084.4	1039	970.2	1419.4	852.6
	4	674	995	618	999	649	728	821	590	579	615		3	726	907.6	991	1414.8	678.8
	5	674	632	697	660	791	666	704	769	684	646		4	1057.6	941.2	982.6	1509.2	836.8
	mean	692	852.6	678.8	836.8	690.2	834	713.4	728.6	684	705.2		5	901.2	897.2	1224.4	1467.2	690.2
													6	899.4	1019.8	957	1427.4	834
II:Model group	1	1062	1648	1105	1251	2196	1962	1596	2137	1013	1029		7	812	1035.8	1175	1367	713.4
	2	1099	1394	1531	2058	1072	1305	1034	1003	1027	1486		8	827	692.8	1104.8	1482	728.6
	3	1392	1062	1296	1522	1177	1121	1697	1693	1003	1285		9	848	962.2	964.8	1110.4	684
	4	1250	1089	1071	1285	1392	1746	1046	1502	1103	1020		10	893.2	676.2	1050.2	1175.4	705.2
	5	1177	1904	2071	1430	1499	1003	1462	1075	1406	1057		mean	892.86	918.24	1058.96	1356.88	741.56
	mean	1196	1419.4	1414.8	1509.2	1467.2	1427.4	1367	1482	1110.4	1175.4		SD	107.93	133.196	101.568	142.57	70.3757
													P value	1.70309e-07	1.26108e-06	4.09278e-05	3.67466e-10
V:Lisenopril 15 mg/kg group	1	1093	989	994	1154	1071	999	572	1046	531	492
	2	908	1106	682	930	1004	1092	625	732	703	695
	3	1072	777	524	1029	648	476	1098	506	1166	996			groups(% of sham)
	4	524	1246	885	1072	1046	746	994	818	1002	1398		view number	V	IV	III	II	I
	5	802	1304	545	1103	737	1184	771	1033	838	885		1	118.642	136.28	157.722	161.282	93.3168
	mean	879.8	1084.4	726	1057.6	901.2	899.4	812	827	848	893.2		2	146.232	140.11	130.832	191.407	114.974
													3	97.9017	122.391	133.637	190.787	91.5368
IV: MHBFC 12 mg/kg group	1	817	1048	607	1179	829	1114	802	727	852	848		4	142.618	126.922	132.504	203.517	112.843
	2	1011	1114	1138	639	1042	1048	1539	593	1176	695		5	121.528	120.988	165.111	197.853	93.0741
	3	1292	963	1062	1012	928	1103	1212	1017	1004	720		6	121.285	137.521	129.052	192.486	112.466
	4	1087	1051	1111	1066	1083	1092	663	551	741	518		7	109.499	139.679	158.45	184.341	96.2026
	5	846	1019	620	810	604	742	963	576	1038	600		8	111.522	93.4247	148.983	199.849	98.2523
	mean	1010.6	1039	907.6	941.2	897.2	1019.8	1035.8	692.8	962.2	676.2		9	114.354	129.753	130.104	149.738	92.238
													10	120.449	91.1861	141.62	158.504	95.0968
III: MHBFC 6 mg/kg group	1	1312	1273	1329	1007	837	927	1079	878	697	1371		mean	120.403	123.825	142.802	182.976	100
	2	726	1105	779	849	1338	991	1063	947	871	899		SD	14.5545	17.9616	13.6965	19.2257	9.49023
	3	1134	738	946	741	1262	1104	1438	1303	1073	982		P value	1.70309e-07	5.79424e-06	4.09278e-05	3.67466e-10
	4	1258	662	902	1186	1475	765	1175	1234	997	1007
	5	1418	1073	999	1130	1210	998	1120	1162	1186	992
	mean	1169.6	970.2	991	982.6	1224.4	957	1175	1104.8	964.8	1050.2		groups	Ⅰ	Ⅱ	Ⅲ	Ⅳ	Ⅴ
													mean	100	182.98	142.8	123.83	120.4
													SD	9.49	19.23	13.7	17.96	14.55
														Figure 3 (B) statistic results of myocyte cross-section area

## Sheet: 血管胶原面积
		1			2			3			4			5			6
假手术组	编号	胶原面积	管腔面积	比例	胶原面积	管腔面积	比例	胶原面积	管腔面积	比例	胶原面积	管腔面积	比例	胶原面积	管腔面积	比例	胶原面积	管腔面积	比例
	1	5449	3976	137.047	2454	2394	102.506	6258	4407	142.001	2996	1984	151.008	4908	3531	138.997	3003	2611	115.013
	2	3974	2749	144.562	6314	3531	178.816	2565	2174	117.985	3518	3205	109.766	3177	2739	115.991	3315	2098	158.008
	3	5745	3365	170.728	5826	4104	141.959	3779	2841	133.017	3426	2693	127.219	5852	3850	152	5098	3952	128.998
	4	2629	1977	132.979	3867	3196	120.995	4807	3785	127.001	4474	3729	119.979	3145	2664	118.056	1732	1546	112.031
	5	4213	4058	103.82	3688	2752	134.012	2073	2040	101.618	4768	2812	169.559	5055	3001	168.444	2895	1983	145.991	137
	均数	4402		137.827	4429.8	3195.4	135.658	3896.4	3049.4	124.324	3836.4	2884.6	135.506	4427.4	3157	138.698	3208.6	2438	132.008	134.004
	标准差	1251.23		24.0232	1602.37	666.526	28.3685	1696.88	1026.26	15.4189	750.082	645.897	24.3529	1210.62	515.324	22.3806	1214.71	927.418	19.8019
模型组	1	9144	4079	224.173	7413	3416	217.008	3623	2408	150.457	6309	3794	166.289	2791	2195	127.153	9541	3804	250.815
	2	6930	2861	242.223	4715	2946	160.048	6779	2897	234.001	7859	4051	194.001	5474	2558	213.995	10261	4267	240.473
	3	8733	3896	224.153	8682	3573	242.989	8652	3682	234.981	7594	3217	236.058	5482	2715	201.915	6540	2475	264.242
	4	6505	4154	156.596	9308	4270	217.986	9517	4053	234.814	5929	2635	225.009	7863	3405	230.925	7022	3001	233.989
	5	9827	4230	232.317	6256	2651	235.986	5532	2597	213.015	7570	3350	225.97	3568	1830	194.973	3725	2351	158.443	224
	均数	8227.8		215.892	7274.8	3371.2	214.803	6820.6	3127.4	213.453	7052.2	3409.4	209.466	5035.6	2540.6	193.792	7417.8	3179.6	229.593	212.833
	标准差	1440.87		33.9703	1852.28	622.506	32.6204	2372.31	709.976	36.4371	869.844	547.679	28.8295	1973.43	592.093	39.6712	2605.56	834.753	41.3852
赖诺普利	1	4185	2423	172.72	7280	3365	216.345	6352	2941	215.981	5088	2746	185.288	7305	4173	175.054			#DIV/0!
	2	5739	3531	162.532	4979	2736	181.981	4187	2186	191.537	5512	3361	163.999	5453	2840	192.007			#DIV/0!
	3	5468	4387	124.641	6655	4083	162.993	3113	1630	190.982	5287	2597	203.581	3187	2083	153			#DIV/0!
	4	3014	1794	168.004	2573	1704	150.998	6994	4082	171.338	2953	1930	153.005	3237	1692	191.312			#DIV/0!
	5	4057	2105	192.732	5195	2952	175.982	4063	2508	162.002	6712	3842	174.701	7658	3807	201.156			#DIV/0!	172
	均数	4492.6		164.126	5336.4	2968	177.66	4941.8	2669.4	186.368	5110.4	2895.2	176.115	5368	2919	182.506	#DIV/0!	#DIV/0!	#DIV/0!
	标准差	1115.3		24.8434	1823.49	873.586	24.7184	1649.75	923.212	20.884	1361.29	734.199	19.5025	2139	1069.08	18.9851	#DIV/0!	#DIV/0!	#DIV/0!
査耳酮高组	1	5013	2855	175.587
	2
	3
	4
	5
	均数	5013		175.587	#DIV/0!	#DIV/0!	#DIV/0!	#DIV/0!	#DIV/0!	#DIV/0!	#DIV/0!	#DIV/0!	#DIV/0!	#DIV/0!	#DIV/0!	#DIV/0!	#DIV/0!	#DIV/0!	#DIV/0!	175
	标准差	#DIV/0!		#DIV/0!	#DIV/0!	#DIV/0!	#DIV/0!	#DIV/0!	#DIV/0!	#DIV/0!	#DIV/0!	#DIV/0!	#DIV/0!	#DIV/0!	#DIV/0!	#DIV/0!	#DIV/0!	#DIV/0!	#DIV/0!
査耳酮低组	1	3363	1672	201.136
	2
	3
	4
	5																			201
	均数	3363		201.136	#DIV/0!	#DIV/0!	#DIV/0!	#DIV/0!	#DIV/0!	#DIV/0!	#DIV/0!	#DIV/0!	#DIV/0!	#DIV/0!	#DIV/0!	#DIV/0!	#DIV/0!	#DIV/0!	#DIV/0!
	标准差	#DIV/0!		#DIV/0!	#DIV/0!	#DIV/0!	#DIV/0!	#DIV/0!	#DIV/0!	#DIV/0!	#DIV/0!	#DIV/0!	#DIV/0!	#DIV/0!	#DIV/0!	#DIV/0!	#DIV/0!	#DIV/0!	#DIV/0!
