# Supplementary material for: Correction: The Effects of 17-Methoxyl-7-Hydroxy-Benzene-Furanchalcone on the Pressure Overload-Induced Progression of Cardiac Hypertrophy to Cardiac Failure
Source: PLoS One. 2022 Oct 12;17(10):e0276104. doi: 10.1371/journal.pone.0276104 (PMC9555647; doi:10.1371/journal.pone.0276104)
Supplement: S1 File — (ZIP) [file pone.0276104.s001.zip › correct pictures and underlying data files/individual-level data of Figures 3B, D, F and G/Figure 3 (D) statistic results of myocardial fibrosis-CVF-Massonx100.xls]

## Sheet:  CVF
Figure 3 (D) statistic results of myocardial fibrosis
groups	CVF(%)	view number
I: Sham group	Sample number	1	2	3	4	5	6	7	8	9	10	11	12	mean				groups
	1	7.2	5.4	11.3	5.9	5.7	7.4	4.6	4.2	7.2	6.1	5.8	10.7	6.79167			Sample number	V	IV	III	II	Ⅰ
	2	8.3	9.4	5.3	11.6	10.2	7.9	6.6	8.8	11.6	7.2	9.3	8.1	8.69167			1	11.6364	14.5667	21.1167	26.9417	6.79167
	3	7.4	11.6	14.5	5.7	4.2	6.8	5.5	4.3	9.7	8.5	8.9	10.2	8.10833			2	19.825	13.7	24.6167	29.975	8.69167
	4	6.1	8.3	3.9	4.7	3.8	4.4	8.1	4.3	5.3	6	5.1	4.9	5.40833			3	9.73333	19.8333	19.5583	34.5083	8.10833
	5	8.9	5.8	3.3	4.7	10.7	9.3	5.2	4.6	8.4	6.9	5.2	6.1	6.59167			4	16.4167	9.625	17.725	19.325	5.40833
	6	15.2	14.2	17.9	12.5	22.4	8.2	19.5	17.7	16.3	14.9	23.3	18.5	16.7167			5	26.5333	21.6	26.3	23.6917	6.59167
																	6	10.775	21.0333	10.475	41.475	16.7167
II:Model group	1	30.5	27.2	23.5	21.7	37.9	24.7	28.3	18.2	30.1	19.3	23	38.9	26.9417
	2	26.8	37.9	42.5	26.4	18.3	23.9	19.7	22.7	39.8	31.9	42.3	27.5	29.975
	3	39.5	28.1	44.8	37.4	30.1	29	31.7	38.5	25.9	33	39.8	36.3	34.5083
	4	20.6	31.5	16.7	24.4	11.6	18.5	15.2	21.9	19.4	17.8	20.3	14	19.325
	5	41.7	23.8	29.7	30.9	16.5	12	21.7	26.4	20.5	17.8	18.3	25	23.6917
	6	37.5	42.7	48.8	39.9	49	41.4	47.7	27.6	33.4	48.6	38	43.1	41.475			mean	15.8199	16.7264	19.9653	29.3194	8.71806
																	SD	6.49883	4.82096	5.62743	7.9035	4.08747
																	P value	0.0089963	0.00759282	0.0398433	0.000206293
V:Lisenopril 15 mg/kg group	1	26.3	8.9	16.7	15.7	19.1	10.8	7.6	7.2	11.4	10.7	6.9	13	11.6364
	2	24	18.5	9.9	13.1	26.7	11.5	28.6	21.2	18.9	20.7	29.6	15.2	19.825
	3	7.8	5.2	9	6.1	14.2	6.7	14.3	18.5	14.4	7	6.4	7.2	9.73333
	4	18.9	20.5	15.7	21.6	8.4	9.6	11.2	25.4	22.9	7.3	20.9	14.6	16.4167			groups	Ⅰ	Ⅱ	Ⅲ	Ⅳ	Ⅴ
	5	23.5	26.7	3	29.7	24.5	30.7	24.6	40.7	22.1	29.3	30.7	32.9	26.5333			mean	8.72	29.32	19.97	16.73	15.82
	6	13.3	10.6	7.8	8.3	21.8	6.9	18.8	14.2	8.6	7.1	5.3	6.6	10.775			SD	4.09	7.9	5.63	4.82	6.5
IV: MHBFC 12 mg/kg group	1	16.8	20.3	9.7	8.5	10.3	13	28.5	11.4	24.1	10.3	11.9	10	14.5667
	2	16.3	7.7	31.6	20.5	9.9	6.3	11.6	21.5	7.4	18.6	5.9	7.1	13.7
	3	14.2	8.4	18.9	24.6	31.7	10.3	25.8	15	17.3	14.9	25.7	31.2	19.8333
	4	14.4	12.3	6.4	21.1	7	6.3	11	8.1	9.4	7.5	6.2	5.8	9.625
	5	22.1	6.8	15.2	21.8	26	16.7	17.3	30.4	33.7	26.6	11.8	30.8	21.6
	6	8.2	22.5	25.8	15.5	27.4	20.5	28.4	17.9	25.6	27.1	15.8	17.7	21.0333
III: MHBFC 6 mg/kg group	1	18.4	23.1	14.8	27.9	28.4	30.2	9.9	12.4	35.7	27.9	16.4	8.3	21.1167
	2	37.3	28	25.8	13.7	32.7	18.5	22	19.6	36.3	26.3	18.5	16.7	24.6167
	3	28.7	15.3	10	27.4	8.9	11.4	27.2	9.8	36.4	19	22.2	18.4	19.5583
	4	23.4	17.6	9.4	8.5	18.8	31.7	28.5	12.3	9.6	13.8	24.8	14.3	17.725
	5	31.8	28.3	17.2	37.6	22.7	33.3	29.6	17.7	34.9	24.1	9.5	28.9	26.3
	6	14.2	9.8	8.6	7	8.4	18.3	6.9	7.4	8.8	9.2	15.8	11.3	10.475
																	Figure 3 (D) statistic results of myocardial fibrosis
