# Supplementary material for: Correction: The Effects of 17-Methoxyl-7-Hydroxy-Benzene-Furanchalcone on the Pressure Overload-Induced Progression of Cardiac Hypertrophy to Cardiac Failure
Source: PLoS One. 2022 Oct 12;17(10):e0276104. doi: 10.1371/journal.pone.0276104 (PMC9555647; doi:10.1371/journal.pone.0276104)
Supplement: S1 File — (ZIP) [file pone.0276104.s001.zip › correct pictures and underlying data files/individual-level data of Figures 3B, D, F and G/Figure 3 (F) statistic results of perivascular fibrosi-PVCA HEx400.xls]

## Sheet: Sheet3
Figure 3 (F) statistic results of perivascular fibrosi
		Sample number
groups		1			2			3			4			5			6
I: Sham group	view number	perivascular collagenvolume area（PVCA）	lumen area	proportion（%）	perivascular collagenvolume area（PVCA）	lumen area	proportion（%）	perivascular collagenvolume area（PVCA）	lumen area	proportion（%）	perivascular collagenvolume area（PVCA）	lumen area	proportion（%）	perivascular collagenvolume area（PVCA）	lumen area	proportion（%）	perivascular collagenvolume area（PVCA）	lumen area	proportion（%）				groups
	1	2724.5	3976	68.5236	1227	2394	51.2531	1029	4407	23.3492	1498	1984	75.504	1454	3531	41.1781	1501.5	2611	57.5067			Sample number	V	IV	III	II	Ⅰ
	2	1987	2749	72.2808	1157	3531	32.7669	1082.5	2174	49.793	1059	3205	33.0421	1588.5	2739	57.9956	1057.5	2098	50.4051			1	60.4	87.7	94.6	107.9	56
	3	1872.5	3365	55.6464	1013	4104	24.6832	1089.5	2841	38.3492	1713	2693	63.6094	1926	3850	50.026	1549	3952	39.1953			2	88.8	88.4	73.1	107.4	41.6
	4	1114.5	1977	56.3733	1033.5	3196	32.3373	703.5	3785	18.5865	1237	3729	33.1724	1572.5	2664	59.0278	866	1546	56.0155			3	92.4	65.6	98.1	94.4	34.2
	5	1106.5	4058	27.2671	1844	2752	67.0058	836.5	2040	41.0049	1384	2812	49.2176	1527.5	3001	50.8997	1047.5	1983	52.824			4	79.3	57	106.2	104.7	50.9
	mean	1761		56.0183	1254.9	3195.4	41.6093	948.2	3049.4	34.2166	1378.2	2884.6	50.9091	1613.7	3157	51.8254	1204.3	2438	51.1893			5	82.6	67.2	81.6	77.3	51.8
																						6	73.5	89.3	76.7	114.8	51.2
II:Model group	1	4572	4079	112.086	3706.5	3416	108.504	1811.5	2408	75.2284	3154.5	3794	83.1444	1395.5	2195	63.5763	4770.5	3804	125.407
	2	3465	2861	121.111	2357.5	2946	80.0238	2389.5	2897	82.4819	3929.5	4051	97.0007	1737	2558	67.9046	5130.5	4267	120.237
	3	4366.5	3896	112.076	4341	3573	121.495	3326	3682	90.3313	3797	3217	118.029	2741	2715	100.958	3270	2475	132.121
	4	3252.5	4154	78.298	4654	4270	108.993	4758.5	4053	117.407	2964.5	2635	112.505	1931.5	3405	56.7254	3511	3001	116.994
	5	4913.5	4230	116.158	3128	2651	117.993	2766	2597	106.508	3785	3350	112.985	1784	1830	97.4863	1862.5	2351	79.2216			mean	79.5	75.8667	88.3833	101.083	47.6167
	mean	4113.9		107.946	3637.4	3371.2	107.402	3010.3	3127.4	94.3912	3526.1	3409.4	104.733	1917.8	2540.6	77.3301	3708.9	3179.6	114.796			SD	11.5183	14.241	13.165	13.4008	8.09455
																						P value	0.0135307	0.0101809	0.128725	7.94645e-06
V:Lisenopril 15 mg/kg group	1	1552.5	2423	64.0735	3640	3365	108.172	3176	2941	107.99	2544	2746	92.6438	3652.5	4173	87.527	3076	3751	82.0048
	2	2069.5	3531	58.6095	2489.5	2736	90.9905	2093.5	2186	95.7685	2756	3361	81.9994	2726.5	2840	96.0035	2302	3169	72.6412
	3	2034	4387	46.3643	3327.5	4083	81.4964	1556.5	1630	95.4908	1643.5	2597	63.2846	1593.5	2083	76.5002	1020	1896	53.7975			groups	Ⅰ	Ⅱ	Ⅲ	Ⅳ	Ⅴ
	4	1507	1794	84.0022	1286.5	1704	75.4988	3497	4082	85.6688	1376.5	1930	71.3212	1618.5	1692	95.656	1687.5	2360	71.5042			mean	47.62	101.08	88.88	75.87	79.5
	5	1028.5	2105	48.8599	2597.5	2952	87.9912	1931.5	2508	77.0136	3356	3842	87.3503	2179	3807	57.2367	2491	2849	87.4342			SD	8.09	13.4	13.17	14.24	11.52
	mean	2246.3		60.3819	2668.2	2968	88.8299	2450.9	2669.4	92.3864	2335.2	2895.2	79.3199	2354	2919	82.5847	2115.3	2805	73.4764
IV: MHBFC 12 mg/kg group	1	2506.5	2855	87.7933	3371.5	4162	81.0067	1514	3375	44.8593	1712	2634	64.9962	1076	1899	56.6614	2321	2186	106.176
	2	3290.5	3603	91.3267	2774	2691	103.084	2692.5	4083	65.9442	1248.5	3380	36.9379	1888	2637	71.5965	1729	1859	93.007
	3	1392.5	1948	71.4836	2237	2276	98.2865	1539.5	2749	56.0022	2143	4073	52.6148	2486	3504	70.9475	2428.5	3416	71.0919
	4	3220	3204	100.499	2161	3168	68.2134	1597.5	1863	85.7488	2541.5	3196	79.5213	2031	3078	65.9844	2346	2618	89.6104
	5	1952	2231	87.4944	1899.5	2076	91.4981	1288	1705	75.5425	1376	2694	51.0765	1643.5	2315	70.9935	2471.5	2857	86.5068
	mean	2472.3		87.7195	2488.6	2874.6	88.4178	1726.3	2755	65.6194	1804.2	3195.4	57.0293	1824.9	2686.6	67.2367	2259.2	2587.2	89.2784
III: MHBFC 6 mg/kg group	1	1681.5	1672	100.568	2868.5	4173	68.7395	3587	3321	108.01	3972	3173	125.181	1741.5	2502	69.6043	3632.5	4173	87.0477
	2	2339.5	2557	91.4939	2057	3527	58.3215	1318.5	1735	75.9942	2328	2745	84.8087	2689	2897	92.8202	2803	2754	101.779
	3	3981	3606	110.399	2248.5	3176	70.7966	2384.5	2476	96.3045	1851	1879	98.5098	3521	3528	99.8016	1345	1986	67.7241
	4	2034	2173	93.6033	2138	2775	77.045	2320.5	2259	102.722	2607	1940	134.381	2729.5	4073	67.0145	2071	3741	55.3595
	5	2431	3169	76.7119	1841.5	2007	91.7539	3962	3682	107.605	3183	3617	88.0011	2038	2591	78.6569	2923.5	4072	71.7952
	mean	2493.4		94.5553	2230.7	3131.6	73.3313	2714.5	2694.6	98.1271	2788.2	2670.8	106.176	2543.8	3118.2	81.5795	2555	3345.2	76.7411
																						Figure 3 (F) statistic results of perivascular fibrosi
