# Supplementary material for: Correction: The Effects of 17-Methoxyl-7-Hydroxy-Benzene-Furanchalcone on the Pressure Overload-Induced Progression of Cardiac Hypertrophy to Cardiac Failure
Source: PLoS One. 2022 Oct 12;17(10):e0276104. doi: 10.1371/journal.pone.0276104 (PMC9555647; doi:10.1371/journal.pone.0276104)
Supplement: S1 File — (ZIP) [file pone.0276104.s001.zip › correct pictures and underlying data files/individual-level data of Figures 3B, D, F and G/Figure 3 (G) hydroxyproline content in cardiac tissue..xls]

## Sheet: Sheet1
	Figure 3 (G) hydroxyproline content in cardiac tissue.
	Sample	blank	standard 1	standard 2	standard （average）
	OD values	0.008	0.057	0.06	0.0585
		groups（OD values of hydroxyproline)
	Sample number					III: MHBFC 6 mg/kg group	IV: MHBFC 12 mg/kg group	V:Lisenopril 15 mg/kg group	II:Model group	I: Sham group
	1					0.259	0.378	0.199	0.294	0.294
	2					0.235	0.201	0.289	0.296	0.144
	3					0.347	0.232	0.198	0.299	0.25
	4					0.286	0.212	0.236	0.328	0.165
	5					0.288	0.195	0.18	0.389	0.212
	6					0.305	0.243	0.273	0.398	0.196
		Hydroxyproline/heart tissue (ug/mg）
	Sample number					III: MHBFC 6 mg/kg group	IV: MHBFC 12 mg/kg group	V:Lisenopril 15 mg/kg group	II:Model group	I: Sham group			groups	Ⅰ	Ⅱ	Ⅲ	Ⅳ	Ⅴ
	1					0.662983	0.991713	0.497238	0.759669	0.759669			mean	0.528	0.87	0.739	0.62	0.581
	2					0.596685	0.502762	0.745856	0.765193	0.345304			SD	0.152	0.132	0.106	0.189	0.123
	3					0.906077	0.588398	0.494475	0.773481	0.638122
	4					0.737569	0.533149	0.599448	0.853591	0.403315
	5					0.743094	0.486188	0.444751	1.0221	0.533149
	6					0.790055	0.618785	0.701657	1.04696	0.48895
	mean					0.739411	0.620166	0.580571	0.870166	0.528085
	SD					0.106369	0.188872	0.12259	0.132055	0.152494
	P value					0.0882305	0.0240148	0.00278914	0.00196809
													Figure 3 (G) hydroxyproline content in cardiac tissue.
